# Supplementary material for: The Role of Mid-Regional Proadrenomedullin in the Differential Diagnosis between Culture-Negative and Culture-Positive Sepsis at Emergency Department Admission
Source: Biomedicines. 2022 Feb 1;10(2):357. doi: 10.3390/biomedicines10020357 (PMC8962368; doi:10.3390/biomedicines10020357)
Supplement: Supplementary file 1 [file biomedicines-10-00357-s001.zip]

Archive with 1 entries (1 files):
- biomedicines-1497822-supplementary.pdf
